# Supplementary material for: CFIm25-regulated lncRNA acv3UTR promotes gastric tumorigenesis via miR-590-5p/YAP1 axis
Source: Oncogene. 2020 Feb 17;39(15):3075–88. doi: 10.1038/s41388-020-1213-8 (PMC7142022; doi:10.1038/s41388-020-1213-8)
Supplement: Supplementary file 8 — Supplemental table 2 [file 41388_2020_1213_MOESM8_ESM.xlsx]

## Sheet: Sheet1
Table S2 Potential acv3UTR binding miRNAs
MiRNA ID	Position in the UTR	seed match
hsa-let-7g-5p	77-83	7mer-m8
hsa-miR-4500	77-83	7mer-m8
hsa-let-7c-5p	77-83	7mer-m8
hsa-miR-98-5p	77-83	7mer-m8
hsa-let-7f-5p	77-83	7mer-m8
hsa-let-7a-5p	77-83	7mer-m8
hsa-let-7e-5p	77-83	7mer-m8
hsa-let-7i-5p	77-83	7mer-m8
hsa-let-7b-5p	77-83	7mer-m8
hsa-let-7d-5p	77-83	7mer-m8
hsa-miR-4458	77-83	7mer-m8
hsa-miR-760	134-140	7mer-m8
hsa-miR-371a-5p	170-177	8mer
hsa-miR-22-3p	453-459	7mer-m8
hsa-miR-9-5p	880-886	7mer-m8
hsa-miR-383-5p.1	1246-1253	8mer
hsa-miR-135a-5p	1419-1426	8mer
hsa-miR-135b-5p	1419-1426	8mer
hsa-miR-145-5p	1433-1439	7mer-m8
hsa-miR-5195-3p	1433-1439	7mer-m8
hsa-miR-150-5p	1467-1473	7mer-m8
hsa-miR-590-5p	1587-1593	7mer-1A
hsa-miR-199b-5p	1620-1627	8mer
hsa-miR-199a-5p	1620-1627	8mer
hsa-miR-5195-3p	1622-1628	7mer-1A
hsa-miR-145-5p	1622-1628	7mer-1A
hsa-miR-24-3p	1645-1651	7mer-m8
hsa-miR-5688	2800-2806	7mer-m8
hsa-miR-495-3p	2800-2806	7mer-m8
hsa-miR-101-3p.2	2829-2835	7mer-1A
hsa-miR-582-5p	2829-2835	7mer-1A
hsa-miR-17-5p	2850-2856	7mer-1A
hsa-miR-106a-5p	2850-2856	7mer-1A
hsa-miR-20b-5p	2850-2856	7mer-1A
hsa-miR-20a-5p	2850-2856	7mer-1A
hsa-miR-93-5p	2850-2856	7mer-1A
hsa-miR-106b-5p	2850-2856	7mer-1A
hsa-miR-519d-3p	2850-2856	7mer-1A
hsa-miR-526b-3p	2850-2856	7mer-1A
hsa-miR-153-3p	2866-2872	7mer-1A
hsa-miR-448	2866-2872	7mer-1A
hsa-miR-202-5p	2891-2897	7mer-1A
hsa-miR-384	2892-2898	7mer-1A
